# Supplementary material for: Pelvic posture and kinematics in femoroacetabular impingement: a systematic review
Source: J Orthop Traumatol. 2017 Feb 1;18(3):187–96. doi: 10.1007/s10195-016-0439-2 (PMC5585086; doi:10.1007/s10195-016-0439-2)
Supplement: Supplementary file 1 — Supplementary material 1 (XLSX 14 kb) [file 10195_2016_439_MOESM1_ESM.xlsx]

## Sheet: Foglio1
Author, Year	Title	Level of evidence	Materials	Methods	PI	Pelvic inclination angle	Pelvic angle	Lumbar lordosis	Sagittal pelvic ROM	Frontal pelvic ROM	Axial pelvic ROM	Max anterior pelvic tilt (gait analysis)	Squat depth (%leg lenght)
Gebhart JJ et al, 2014	Correlation of Pelvic Incidence With Cam and Pincer Lesions	Controlled laboratory study	40 cadaveric male pelves (80 hips)	Photography and manual goniometry	43.1° ± 8.6° (40 camFAI) vs 47.7° ± 9.3° (40 controls) p=.02 42.5° ± 8.5° (28 pincerFAI) vs 47.0° ± 9.2° (52 controls) p=.04
Hellman M et al, 2013	Pelvic incidence and femoroacetabular impingement - A novel relationship	Level 4	50 symptomatic pts (31 females and 19 males) operated for FAI-associated labral tear	x-rays and CT	50.8° ± 11.3° vs 55.0° ± 10.6° (300 historical controls Vialle et al JBJS 2005) p=.001 In detail: 47.3° ± 8.9° (global overcoverage) vs 53.2° ± 12.3° (no global overcoverage) p=.02 45.6° ± 9.9° (acetabular retroversion) vs 54.1° ± 11.1° (no acetabular retroversion) p=.003 51.1° ± 9.8° (cam-FAI) vs 49.6° ± 14.0° (no cam-FAI) p=.7
Lamontagne M et al, 2009	The Effect of Cam FAI on Hip and Pelvic Motion during Maximum Squat	Level 3	15 symptomatic cam-FAI pts (9 males), 11 controls (6 males)	3-D motion capture system with seven Vicon1 MX-13 cameras (Vicon, Los Angeles, CA) at 200 Hz with retroreflective markers placed on anatomic landmarks according to a modified Helen-Hayes marker set					14.7° ± 8.4° (camFAI) vs 24.2° ± 6.8° (controls) p=.005 (indipendently from squat depth)				41.5% ± 12.5% (camFAI) vs 32.3% ± 6.8% (controls) p=0.037
Lamontagne M et al, 2011	Preoperative and Postoperative Lower-Extremity Joint and Pelvic Kinematics During Maximal Squatting of Patients with Cam Femoro-Acetabular Impingement	Level 4	10 symptomatic camFAI pts (7 males): pre- vs post-operative status	3-D motion capture system with nine Vicon MX-13 cameras (Vicon, Los Angeles, California) at 200 Hz with fortyfive retroreflective markers placed on anatomical landmarks according to a modified Helen Hayes marker set					24.49° ± 3.94° (preop) vs 23.92° ± 6.07° (postop) p>0.05 (unpublished data, courtesy of the Authors)				36.9% ± 12% (preop) vs 33.2% ± 10.3% (postop) p=.027
Ng KCG et al, 2014	Patient-Specific Anatomical and Functional Parameters Provide New Insights into the Pathomechanism of Cam FAI	Level 3	12 symptomatic cam-FAI pts, 17 asymptomatic camFAI pts, 14 controls. All males	3-D motion capture system with 10 Vicon MX-13 cameras (Vicon, Los Angeles, CA, USA) and retroreflective skin markers placed on anatomical landmarks using a modified Helen-Hayes marker set					14° ± 6° (total); 11° ± 4° (symptomatic) vs 15°± 7° (asymptomatic) vs 15° ± 7° (controls) NS				40% ± 9% (total); 44% ± 10% (symptomatic) vs 39% ± 9% (asymptomatic) vs 37% ± 8% (controls) NS
Ida T et al, 2014	Prevalence and characteristics of cam-type femoroacetabular deformity in 100 hips with symptomatic acetabular dysplasia: a case control study	Level 3	94 patients (100 hips) with acetabular dysplasia (AD): 86 females (92 hips) and 8 males (8 hips). The total of 100 hips were classified into AD only (n =60) and AD + cam deformity (n =40)	x-rays and CT		standing: 29.9° ± 6.4° (AD only) vs 26.1° ± 8.1° (AD+cam) p=.023 decubitus: 22.6° ± 7.8° (AD only) vs 22.1° ± 9.4° (AD+cam) p=.746	standing: 22.3° ± 6.2° (AD only) vs 18.3° ± 7.7° (AD+cam) p=.006 decubitus: 14.2° +/- 7.4° (AD only) vs 13.1° +/- 9.3° (AD+cam) p=.595	standing: 38.1° ± 13.0° (AD only) vs 38.1° ± 12.8° (AD+cam) p=.847 decubitus: 36.9° ± 13.4° (AD only) vs 36.0° ± 13.3° (AD+cam) p=.833
Van Houcke J et al, 2014	The pelvifemoral rhythm in cam-type femoroacetabular impingement	Level 3	19 cam-FAI hips (17 patients) vs 24 healthy hips (12 controls)	Fastrak electromagnetic tracking system (Polhemus, Colchester, VT, United States)					active flexion: 12.5° (95%CI 11.5°–13.6°) (FAI) vs 9.1° (95%CI 8.2°–9.9°) (controls) p<.001 passive flexion: 10.5° (8.9°–12.1°) (FAI) vs 10.0° (8.7°–11.4°) (controls) p=.628
Kennedy MJ et al, 2009	Femoroacetabular impingement alters hip and pelvic biomechanics during gait. Walking biomechanics of FAI	Level 3	17 unilateral cam-FAI pts (10 males) vs 14 controls (8 males)	3-D motion capture system with seven VICON MX-13 cameras (VICON, Los Angeles, CA USA) at 200 Hz with retro-reflective markers placed on anatomical landmarks according to a modified Helen-Hayes marker-set					Insignificant differences (exact values not reported)	FAI patients show reduced ROM p=.004 (exact values not reported)	Insignificant differences (exact values not reported)
Rylander J et al, 2013	Functional Testing Provides Unique Insights Into the Pathomechanics of Femoroacetabular Impingement and an Objective Basis for Evaluating Treatment Outcome	Level 3	17 unilateral pincer or mixed FAI pts (12 males) preop vs postop vs 17 controls (12 males)	3-D motion capture system (Qualisys Medical, Gothenburg, SE) collecting at 120 Hz with 9 cameras. Six reflective markers were fixed to the pelvis and 10 markers were fixed to the thigh							Walking: 9.0° ± 3.1° (FAI preop) vs 9.3° ± 4.6° (FAI postop) vs 8.4° ± 2.7° (controls) NS Stair climbing: 13.8° ± 6.3° (FAI preop) vs 13.3° ± 4.5° (FAI postop) vs 8.3° ± 4.9° (controls) pre-post p=.689 pre-cont p=0.004 post-cont p=0.001	Walking: 13.8° ± 5.1° (FAI preop) vs 13.6° ± 4.4° (FAI postop) vs 13.2° ± 4.3° (controls) NS Stair climbing: 20.8° ± 6.2° (FAI preop) vs 19.6° ± 5.8° (FAI postop) vs 14.3° ± 3.9° (controls) pre-post p=0.296 pre-cont p=0.001 post-cont p=0.004
Wilson KJ et al, 2013	Hip and Pelvic Kinematics in FAI Patients Differs Between Constrained and Unconstrained Squatting	Level 4	14 FAI pts (12 males) unconstrained vs constrained squatting	10-camera motion capture system (Eagle, Motion Analysis Corp, Santa Clara, CA) and MotionMonitor software (Innsport, Chicago, IL, USA)						12.3° ± 10.3° (constrained) vs 10.9° ± 8.9° (unconstrained) p = 0.071			46.0% ± 15.1% (unconstrained) vs 60.2% ± 12.8% (constrained) of sacral marker stance height p < 0.001
Bagwell JJ et al, 2016	Hip kinematics and kinetics in persons with and without cam femoroacetabular impingement during a deep squat task	Level 3	15 camFAI pts vs 15 matched controls	11-camera Qualisys motion analysis system (Qualisys AB, Göteborg,Sweden) and ground reaction forces were collected at 1500 Hz using a force plate					Reduced, with pelvis less back tilted at max depth in FAI pts than in controls and less hip motion (esp. internal rotation). Lower hip extensor moment.				Diminisched squat depth in FAI: 30% leg length (SD 18%) vs. 49% leg length (SD 14%); P = 0.004
Weinberg DS et al, 2016	Radiographic Signs of Femoroacetabular Impingement Are Associated With Decreased Pelvic Incidence	Level 4, retrospective chart review	65 FAI pts vs 27 controls	CT scan	46.7 ± 3.7° (mixed FAI) vs 56.1 ± 4.4° (controls). Intermediate and non significant pure pincer and pure cam
